# Supplementary material for: Combinatorial Complexity and Compositional Drift in Protein Interaction Networks
Source: PLoS One. 2012 Mar 8;7(3):e32032. doi: 10.1371/journal.pone.0032032 (PMC3297590; doi:10.1371/journal.pone.0032032)
Supplement: Supporting Information S2 — This file contains a representation of the cSIN interactions as Kappa rules. The model is for uniform nM affinities running under the NR constraint. Due to the NR and SR constraints, the simulator executing this file is a specialized version of the open source generally available for download on www.kapplanguage.org. This specialized version is available in source and binary format from the authors. (KA) [file pone.0032032.s002.ka]

YPL240C(s1),YPR189W(s1) <-> YPL240C(s1!1),YPR189W(s1!1)	@0.01(0),2.5 [NO_POLY]
YPL151C(s1),YPR178W(s1) <-> YPL151C(s1!1),YPR178W(s1!1)	@0.01(0),2.5 [NO_POLY]
YPL151C(s1),YPR178W(s2) <-> YPL151C(s1!1),YPR178W(s2!1)	@0.01(0),2.5 [NO_POLY]
YDR364C(s2),YPR178W(s2) <-> YDR364C(s2!1),YPR178W(s2!1)	@0.01(0),2.5 [NO_POLY]
YPR111W(s1),YBR160W(s1) <-> YPR111W(s1!1),YBR160W(s1!1)	@0.01(0),2.5 [NO_POLY]
YPR080W(s2),YOR133W(s2) <-> YPR080W(s2!1),YOR133W(s2!1)	@0.01(0),2.5 [NO_POLY]
YPR080W(s4),YKR084C(s3) <-> YPR080W(s4!1),YKR084C(s3!1)	@0.01(0),2.5 [NO_POLY]
YPR080W(s5),YGL181W(s1) <-> YPR080W(s5!1),YGL181W(s1!1)	@0.01(0),2.5 [NO_POLY]
YPR080W(s3),YBR118W(s3) <-> YPR080W(s3!1),YBR118W(s3!1)	@0.01(0),2.5 [NO_POLY]
YPR066W(s1),YDR139C(s1) <-> YPR066W(s1!1),YDR139C(s1!1)	@0.01(0),2.5 [NO_POLY]
YPR066W(s1),YDR139C(s3) <-> YPR066W(s1!1),YDR139C(s3!1)	@0.01(0),2.5 [NO_POLY]
YMR291W(s2),YPL256C(s1) <-> YMR291W(s2!1),YPL256C(s1!1)	@0.01(0),2.5 [NO_POLY]
YMR291W(s3),YPL256C(s1) <-> YMR291W(s3!1),YPL256C(s1!1)	@0.01(0),2.5 [NO_POLY]
YPL256C(s1),YHL007C(s1) <-> YPL256C(s1!1),YHL007C(s1!1)	@0.01(0),2.5 [NO_POLY]
YDL155W(s3),YPL256C(s7) <-> YDL155W(s3!1),YPL256C(s7!1)	@0.01(0),2.5 [NO_POLY]
YPL256C(s1),YBR160W(s3) <-> YPL256C(s1!1),YBR160W(s3!1)	@0.01(0),2.5 [NO_POLY]
YOR027W(s1),YPL240C(s1) <-> YOR027W(s1!1),YPL240C(s1!1)	@0.01(0),2.5 [NO_POLY]
YOR027W(s2),YPL240C(s1) <-> YOR027W(s2!1),YPL240C(s1!1)	@0.01(0),2.5 [NO_POLY]
YPL240C(s2),YMR186W(s3) <-> YPL240C(s2!1),YMR186W(s3!1)	@0.01(0),2.5 [NO_POLY]
YPL240C(s1),YLR216C(s1) <-> YPL240C(s1!1),YLR216C(s1!1)	@0.01(0),2.5 [NO_POLY]
YPL240C(s1),YJR032W(s1) <-> YPL240C(s1!1),YJR032W(s1!1)	@0.01(0),2.5 [NO_POLY]
YPL240C(s1),YJR032W(s2) <-> YPL240C(s1!1),YJR032W(s2!1)	@0.01(0),2.5 [NO_POLY]
YPL240C(s1),YGR123C(s1) <-> YPL240C(s1!1),YGR123C(s1!1)	@0.01(0),2.5 [NO_POLY]
YPL240C(s1),YDR168W(s1) <-> YPL240C(s1!1),YDR168W(s1!1)	@0.01(0),2.5 [NO_POLY]
YBR155W(s1),YPL240C(s1) <-> YBR155W(s1!1),YPL240C(s1!1)	@0.01(0),2.5 [NO_POLY]
YBR155W(s2),YPL240C(s1) <-> YBR155W(s2!1),YPL240C(s1!1)	@0.01(0),2.5 [NO_POLY]
YOR061W(s1),YPL204W(s3) <-> YOR061W(s1!1),YPL204W(s3!1)	@0.01(0),2.5 [NO_POLY]
YOR061W(s1),YPL204W(s4) <-> YOR061W(s1!1),YPL204W(s4!1)	@0.01(0),2.5 [NO_POLY]
YOR061W(s1),YPL204W(s5) <-> YOR061W(s1!1),YPL204W(s5!1)	@0.01(0),2.5 [NO_POLY]
YOR061W(s1),YPL204W(s6) <-> YOR061W(s1!1),YPL204W(s6!1)	@0.01(0),2.5 [NO_POLY]
YOR061W(s4),YPL204W(s3) <-> YOR061W(s4!1),YPL204W(s3!1)	@0.01(0),2.5 [NO_POLY]
YOR061W(s4),YPL204W(s4) <-> YOR061W(s4!1),YPL204W(s4!1)	@0.01(0),2.5 [NO_POLY]
YOR061W(s4),YPL204W(s5) <-> YOR061W(s4!1),YPL204W(s5!1)	@0.01(0),2.5 [NO_POLY]
YOR061W(s4),YPL204W(s6) <-> YOR061W(s4!1),YPL204W(s6!1)	@0.01(0),2.5 [NO_POLY]
YNL154C(s2),YPL204W(s4) <-> YNL154C(s2!1),YPL204W(s4!1)	@0.01(0),2.5 [NO_POLY]
YHR135C(s4),YPL204W(s5) <-> YHR135C(s4!1),YPL204W(s5!1)	@0.01(0),2.5 [NO_POLY]
YDR283C(s1),YPL204W(s3) <-> YDR283C(s1!1),YPL204W(s3!1)	@0.01(0),2.5 [NO_POLY]
YDR283C(s1),YPL204W(s4) <-> YDR283C(s1!1),YPL204W(s4!1)	@0.01(0),2.5 [NO_POLY]
YDR283C(s1),YPL204W(s5) <-> YDR283C(s1!1),YPL204W(s5!1)	@0.01(0),2.5 [NO_POLY]
YDR283C(s1),YPL204W(s6) <-> YDR283C(s1!1),YPL204W(s6!1)	@0.01(0),2.5 [NO_POLY]
YPL151C(s1),YDR364C(s1) <-> YPL151C(s1!1),YDR364C(s1!1)	@0.01(0),2.5 [NO_POLY]
YPL151C(s1),YDR364C(s2) <-> YPL151C(s1!1),YDR364C(s2!1)	@0.01(0),2.5 [NO_POLY]
YPL140C(s1),YPL031C(s1) <-> YPL140C(s1!1),YPL031C(s1!1)	@0.01(0),2.5 [NO_POLY]
YPL140C(s1),YJL095W(s1) <-> YPL140C(s1!1),YJL095W(s1!1)	@0.01(0),2.5 [NO_POLY]
YPL140C(s1),YHR102W(s1) <-> YPL140C(s1!1),YHR102W(s1!1)	@0.01(0),2.5 [NO_POLY]
YPL140C(s1),YHR030C(s1) <-> YPL140C(s1!1),YHR030C(s1!1)	@0.01(0),2.5 [NO_POLY]
YCL039W(s1),YPL139C(s1) <-> YCL039W(s1!1),YPL139C(s1!1)	@0.01(0),2.5 [NO_POLY]
YOL016C(s1),YPL031C(s1) <-> YOL016C(s1!1),YPL031C(s1!1)	@0.01(0),2.5 [NO_POLY]
YNR047W(s1),YPL031C(s1) <-> YNR047W(s1!1),YPL031C(s1!1)	@0.01(0),2.5 [NO_POLY]
YMR199W(s2),YPL031C(s1) <-> YMR199W(s2!1),YPL031C(s1!1)	@0.01(0),2.5 [NO_POLY]
YMR199W(s2),YPL031C(s2) <-> YMR199W(s2!1),YPL031C(s2!1)	@0.01(0),2.5 [NO_POLY]
YMR199W(s2),YPL031C(s3) <-> YMR199W(s2!1),YPL031C(s3!1)	@0.01(0),2.5 [NO_POLY]
YMR199W(s8),YPL031C(s1) <-> YMR199W(s8!1),YPL031C(s1!1)	@0.01(0),2.5 [NO_POLY]
YMR199W(s8),YPL031C(s2) <-> YMR199W(s8!1),YPL031C(s2!1)	@0.01(0),2.5 [NO_POLY]
YMR199W(s8),YPL031C(s3) <-> YMR199W(s8!1),YPL031C(s3!1)	@0.01(0),2.5 [NO_POLY]
YHR082C(s1),YPL031C(s1) <-> YHR082C(s1!1),YPL031C(s1!1)	@0.01(0),2.5 [NO_POLY]
YGR233C(s1),YPL031C(s1) <-> YGR233C(s1!1),YPL031C(s1!1)	@0.01(0),2.5 [NO_POLY]
YGR233C(s1),YPL031C(s2) <-> YGR233C(s1!1),YPL031C(s2!1)	@0.01(0),2.5 [NO_POLY]
YGR233C(s1),YPL031C(s3) <-> YGR233C(s1!1),YPL031C(s3!1)	@0.01(0),2.5 [NO_POLY]
YOR089C(s1),YOR370C(s1) <-> YOR089C(s1!1),YOR370C(s1!1)	@0.01(0),2.5 [NO_POLY]
YKR014C(s1),YOR370C(s1) <-> YKR014C(s1!1),YOR370C(s1!1)	@0.01(0),2.5 [NO_POLY]
YER136W(s2),YOR370C(s3) <-> YER136W(s2!1),YOR370C(s3!1)	@0.01(0),2.5 [NO_POLY]
YBR264C(s1),YOR370C(s1) <-> YBR264C(s1!1),YOR370C(s1!1)	@0.01(0),2.5 [NO_POLY]
YOR326W(s3),YKL129C(s2) <-> YOR326W(s3!1),YKL129C(s2!1)	@0.01(0),2.5 [NO_POLY]
YOR326W(s6),YAL029C(s2) <-> YOR326W(s6!1),YAL029C(s2!1)	@0.01(0),2.5 [NO_POLY]
YOR185C(s3),YMR308C(s2) <-> YOR185C(s3!1),YMR308C(s2!1)	@0.01(0),2.5 [NO_POLY]
YOR185C(s4),YMR308C(s2) <-> YOR185C(s4!1),YMR308C(s2!1)	@0.01(0),2.5 [NO_POLY]
YMR235C(s1),YOR185C(s1) <-> YMR235C(s1!1),YOR185C(s1!1)	@0.01(0),2.5 [NO_POLY]
YMR235C(s1),YOR185C(s4) <-> YMR235C(s1!1),YOR185C(s4!1)	@0.01(0),2.5 [NO_POLY]
YLR347C(s2),YOR185C(s1) <-> YLR347C(s2!1),YOR185C(s1!1)	@0.01(0),2.5 [NO_POLY]
YLR347C(s2),YOR185C(s3) <-> YLR347C(s2!1),YOR185C(s3!1)	@0.01(0),2.5 [NO_POLY]
YLR347C(s2),YOR185C(s4) <-> YLR347C(s2!1),YOR185C(s4!1)	@0.01(0),2.5 [NO_POLY]
YJR132W(s1),YOR185C(s1) <-> YJR132W(s1!1),YOR185C(s1!1)	@0.01(0),2.5 [NO_POLY]
YJR132W(s1),YOR185C(s4) <-> YJR132W(s1!1),YOR185C(s4!1)	@0.01(0),2.5 [NO_POLY]
YGL195W(s4),YOR185C(s3) <-> YGL195W(s4!1),YOR185C(s3!1)	@0.01(0),2.5 [NO_POLY]
YGL195W(s4),YOR185C(s4) <-> YGL195W(s4!1),YOR185C(s4!1)	@0.01(0),2.5 [NO_POLY]
YOR185C(s1),YER110C(s3) <-> YOR185C(s1!1),YER110C(s3!1)	@0.01(0),2.5 [NO_POLY]
YOR185C(s3),YER110C(s3) <-> YOR185C(s3!1),YER110C(s3!1)	@0.01(0),2.5 [NO_POLY]
YOR185C(s4),YER110C(s3) <-> YOR185C(s4!1),YER110C(s3!1)	@0.01(0),2.5 [NO_POLY]
YOR185C(s3),YBR017C(s2) <-> YOR185C(s3!1),YBR017C(s2!1)	@0.01(0),2.5 [NO_POLY]
YOR185C(s4),YBR017C(s2) <-> YOR185C(s4!1),YBR017C(s2!1)	@0.01(0),2.5 [NO_POLY]
YDR385W(s2),YOR133W(s1) <-> YDR385W(s2!1),YOR133W(s1!1)	@0.01(0),2.5 [NO_POLY]
YOR124C(s2),YKR094C(s1) <-> YOR124C(s2!1),YKR094C(s1!1)	@0.01(0),2.5 [NO_POLY]
YOR124C(s2),YKR094C(s2) <-> YOR124C(s2!1),YKR094C(s2!1)	@0.01(0),2.5 [NO_POLY]
YFR010W(s1),YOR124C(s1) <-> YFR010W(s1!1),YOR124C(s1!1)	@0.01(0),2.5 [NO_POLY]
YFR010W(s1),YOR124C(s2) <-> YFR010W(s1!1),YOR124C(s2!1)	@0.01(0),2.5 [NO_POLY]
YNL098C(s4),YOR101W(s1) <-> YNL098C(s4!1),YOR101W(s1!1)	@0.01(0),2.5 [NO_POLY]
YLR310C(s1),YOR101W(s1) <-> YLR310C(s1!1),YOR101W(s1!1)	@0.01(0),2.5 [NO_POLY]
YOR089C(s1),YNL090W(s2) <-> YOR089C(s1!1),YNL090W(s2!1)	@0.01(0),2.5 [NO_POLY]
YML001W(s1),YOR089C(s1) <-> YML001W(s1!1),YOR089C(s1!1)	@0.01(0),2.5 [NO_POLY]
YOR089C(s1),YKR014C(s1) <-> YOR089C(s1!1),YKR014C(s1!1)	@0.01(0),2.5 [NO_POLY]
YGL210W(s1),YOR089C(s1) <-> YGL210W(s1!1),YOR089C(s1!1)	@0.01(0),2.5 [NO_POLY]
YER136W(s1),YOR089C(s1) <-> YER136W(s1!1),YOR089C(s1!1)	@0.01(0),2.5 [NO_POLY]
YER031C(s1),YOR089C(s1) <-> YER031C(s1!1),YOR089C(s1!1)	@0.01(0),2.5 [NO_POLY]
YOR089C(s1),YBR264C(s1) <-> YOR089C(s1!1),YBR264C(s1!1)	@0.01(0),2.5 [NO_POLY]
YOR061W(s3),YOR039W(s4) <-> YOR061W(s3!1),YOR039W(s4!1)	@0.01(0),2.5 [NO_POLY]
YIL035C(s4),YOR061W(s4) <-> YIL035C(s4!1),YOR061W(s4!1)	@0.01(0),2.5 [NO_POLY]
YOR061W(s2),YGL019W(s4) <-> YOR061W(s2!1),YGL019W(s4!1)	@0.01(0),2.5 [NO_POLY]
YOR061W(s1),YBR160W(s1) <-> YOR061W(s1!1),YBR160W(s1!1)	@0.01(0),2.5 [NO_POLY]
YOR061W(s4),YBR160W(s1) <-> YOR061W(s4!1),YBR160W(s1!1)	@0.01(0),2.5 [NO_POLY]
YIL035C(s3),YOR039W(s3) <-> YIL035C(s3!1),YOR039W(s3!1)	@0.01(0),2.5 [NO_POLY]
YOR039W(s2),YGL019W(s2) <-> YOR039W(s2!1),YGL019W(s2!1)	@0.01(0),2.5 [NO_POLY]
YOR039W(s1),YBR160W(s1) <-> YOR039W(s1!1),YBR160W(s1!1)	@0.01(0),2.5 [NO_POLY]
YOR039W(s3),YBR160W(s1) <-> YOR039W(s3!1),YBR160W(s1!1)	@0.01(0),2.5 [NO_POLY]
YOR039W(s4),YBR160W(s1) <-> YOR039W(s4!1),YBR160W(s1!1)	@0.01(0),2.5 [NO_POLY]
YOR027W(s1),YMR186W(s2) <-> YOR027W(s1!1),YMR186W(s2!1)	@0.01(0),2.5 [NO_POLY]
YOR027W(s2),YMR186W(s2) <-> YOR027W(s2!1),YMR186W(s2!1)	@0.01(0),2.5 [NO_POLY]
YOR027W(s2),YLR216C(s1) <-> YOR027W(s2!1),YLR216C(s1!1)	@0.01(0),2.5 [NO_POLY]
YAL017W(s1),YOL045W(s1) <-> YAL017W(s1!1),YOL045W(s1!1)	@0.01(0),2.5 [NO_POLY]
YLR362W(s1),YOL016C(s1) <-> YLR362W(s1!1),YOL016C(s1!1)	@0.01(0),2.5 [NO_POLY]
YLR362W(s2),YOL016C(s1) <-> YLR362W(s2!1),YOL016C(s1!1)	@0.01(0),2.5 [NO_POLY]
YLR362W(s3),YOL016C(s1) <-> YLR362W(s3!1),YOL016C(s1!1)	@0.01(0),2.5 [NO_POLY]
YLR362W(s4),YOL016C(s1) <-> YLR362W(s4!1),YOL016C(s1!1)	@0.01(0),2.5 [NO_POLY]
YKL166C(s1),YOL016C(s1) <-> YKL166C(s1!1),YOL016C(s1!1)	@0.01(0),2.5 [NO_POLY]
YKL166C(s2),YOL016C(s1) <-> YKL166C(s2!1),YOL016C(s1!1)	@0.01(0),2.5 [NO_POLY]
YKL166C(s3),YOL016C(s1) <-> YKL166C(s3!1),YOL016C(s1!1)	@0.01(0),2.5 [NO_POLY]
YJL128C(s1),YOL016C(s1) <-> YJL128C(s1!1),YOL016C(s1!1)	@0.01(0),2.5 [NO_POLY]
YIL035C(s1),YOL016C(s1) <-> YIL035C(s1!1),YOL016C(s1!1)	@0.01(0),2.5 [NO_POLY]
YIL035C(s4),YOL016C(s1) <-> YIL035C(s4!1),YOL016C(s1!1)	@0.01(0),2.5 [NO_POLY]
YOL016C(s1),YHR030C(s1) <-> YOL016C(s1!1),YHR030C(s1!1)	@0.01(0),2.5 [NO_POLY]
YBL016W(s1),YOL016C(s1) <-> YBL016W(s1!1),YOL016C(s1!1)	@0.01(0),2.5 [NO_POLY]
YBL016W(s2),YOL016C(s1) <-> YBL016W(s2!1),YOL016C(s1!1)	@0.01(0),2.5 [NO_POLY]
YBL016W(s3),YOL016C(s1) <-> YBL016W(s3!1),YOL016C(s1!1)	@0.01(0),2.5 [NO_POLY]
YBL016W(s4),YOL016C(s1) <-> YBL016W(s4!1),YOL016C(s1!1)	@0.01(0),2.5 [NO_POLY]
YNL307C(s1),YNR047W(s1) <-> YNL307C(s1!1),YNR047W(s1!1)	@0.01(0),2.5 [NO_POLY]
YNL154C(s1),YNR047W(s1) <-> YNL154C(s1!1),YNR047W(s1!1)	@0.01(0),2.5 [NO_POLY]
YNL154C(s2),YNR047W(s1) <-> YNL154C(s2!1),YNR047W(s1!1)	@0.01(0),2.5 [NO_POLY]
YNL154C(s3),YNR047W(s1) <-> YNL154C(s3!1),YNR047W(s1!1)	@0.01(0),2.5 [NO_POLY]
YNL154C(s4),YNR047W(s1) <-> YNL154C(s4!1),YNR047W(s1!1)	@0.01(0),2.5 [NO_POLY]
YLR248W(s1),YNR047W(s1) <-> YLR248W(s1!1),YNR047W(s1!1)	@0.01(0),2.5 [NO_POLY]
YJR059W(s2),YNR047W(s1) <-> YJR059W(s2!1),YNR047W(s1!1)	@0.01(0),2.5 [NO_POLY]
YHR082C(s1),YNR047W(s1) <-> YHR082C(s1!1),YNR047W(s1!1)	@0.01(0),2.5 [NO_POLY]
YNR047W(s1),YGR092W(s2) <-> YNR047W(s1!1),YGR092W(s2!1)	@0.01(0),2.5 [NO_POLY]
YBR160W(s1),YNR047W(s1) <-> YBR160W(s1!1),YNR047W(s1!1)	@0.01(0),2.5 [NO_POLY]
YAL017W(s1),YNR047W(s1) <-> YAL017W(s1!1),YNR047W(s1!1)	@0.01(0),2.5 [NO_POLY]
YLR216C(s1),YNR032W(s2) <-> YLR216C(s1!1),YNR032W(s2!1)	@0.01(0),2.5 [NO_POLY]
YGR123C(s1),YNR032W(s1) <-> YGR123C(s1!1),YNR032W(s1!1)	@0.01(0),2.5 [NO_POLY]
YNR031C(s1),YJL128C(s1) <-> YNR031C(s1!1),YJL128C(s1!1)	@0.01(0),2.5 [NO_POLY]
YNR011C(s4),YKR086W(s2) <-> YNR011C(s4!1),YKR086W(s2!1)	@0.01(0),2.5 [NO_POLY]
YNR011C(s5),YER172C(s1) <-> YNR011C(s5!1),YER172C(s1!1)	@0.01(0),2.5 [NO_POLY]
YNR011C(s3),YER013W(s4) <-> YNR011C(s3!1),YER013W(s4!1)	@0.01(0),2.5 [NO_POLY]
YKL168C(s1),YNL307C(s1) <-> YKL168C(s1!1),YNL307C(s1!1)	@0.01(0),2.5 [NO_POLY]
YNL307C(s1),YFR014C(s1) <-> YNL307C(s1!1),YFR014C(s1!1)	@0.01(0),2.5 [NO_POLY]
YER136W(s1),YNL304W(s1) <-> YER136W(s1!1),YNL304W(s1!1)	@0.01(0),2.5 [NO_POLY]
YNL189W(s1),YMR308C(s5) <-> YNL189W(s1!1),YMR308C(s5!1)	@0.01(0),2.5 [NO_POLY]
YLR347C(s4),YNL189W(s1) <-> YLR347C(s4!1),YNL189W(s1!1)	@0.01(0),2.5 [NO_POLY]
YLR347C(s4),YNL189W(s2) <-> YLR347C(s4!1),YNL189W(s2!1)	@0.01(0),2.5 [NO_POLY]
YLR249W(s3),YNL189W(s1) <-> YLR249W(s3!1),YNL189W(s1!1)	@0.01(0),2.5 [NO_POLY]
YJR132W(s3),YNL189W(s2) <-> YJR132W(s3!1),YNL189W(s2!1)	@0.01(0),2.5 [NO_POLY]
YHL030W(s4),YNL189W(s1) <-> YHL030W(s4!1),YNL189W(s1!1)	@0.01(0),2.5 [NO_POLY]
YGL238W(s2),YNL189W(s2) <-> YGL238W(s2!1),YNL189W(s2!1)	@0.01(0),2.5 [NO_POLY]
YGL195W(s5),YNL189W(s1) <-> YGL195W(s5!1),YNL189W(s1!1)	@0.01(0),2.5 [NO_POLY]
YNL189W(s1),YER110C(s4) <-> YNL189W(s1!1),YER110C(s4!1)	@0.01(0),2.5 [NO_POLY]
YNL189W(s2),YER110C(s4) <-> YNL189W(s2!1),YER110C(s4!1)	@0.01(0),2.5 [NO_POLY]
YAL016W(s3),YNL189W(s1) <-> YAL016W(s3!1),YNL189W(s1!1)	@0.01(0),2.5 [NO_POLY]
YNL180C(s1),YFL047W(s1) <-> YNL180C(s1!1),YFL047W(s1!1)	@0.01(0),2.5 [NO_POLY]
YHR102W(s1),YNL161W(s3) <-> YHR102W(s1!1),YNL161W(s3!1)	@0.01(0),2.5 [NO_POLY]
YHL007C(s1),YNL161W(s2) <-> YHL007C(s1!1),YNL161W(s2!1)	@0.01(0),2.5 [NO_POLY]
YHL007C(s1),YNL161W(s3) <-> YHL007C(s1!1),YNL161W(s3!1)	@0.01(0),2.5 [NO_POLY]
YDL155W(s1),YNL161W(s1) <-> YDL155W(s1!1),YNL161W(s1!1)	@0.01(0),2.5 [NO_POLY]
YDL155W(s1),YNL161W(s3) <-> YDL155W(s1!1),YNL161W(s3!1)	@0.01(0),2.5 [NO_POLY]
YDL155W(s3),YNL161W(s1) <-> YDL155W(s3!1),YNL161W(s1!1)	@0.01(0),2.5 [NO_POLY]
YDL155W(s3),YNL161W(s3) <-> YDL155W(s3!1),YNL161W(s3!1)	@0.01(0),2.5 [NO_POLY]
YDL155W(s7),YNL161W(s1) <-> YDL155W(s7!1),YNL161W(s1!1)	@0.01(0),2.5 [NO_POLY]
YDL155W(s7),YNL161W(s3) <-> YDL155W(s7!1),YNL161W(s3!1)	@0.01(0),2.5 [NO_POLY]
YDL155W(s9),YNL161W(s1) <-> YDL155W(s9!1),YNL161W(s1!1)	@0.01(0),2.5 [NO_POLY]
YDL155W(s9),YNL161W(s3) <-> YDL155W(s9!1),YNL161W(s3!1)	@0.01(0),2.5 [NO_POLY]
YMR291W(s3),YNL154C(s1) <-> YMR291W(s3!1),YNL154C(s1!1)	@0.01(0),2.5 [NO_POLY]
YMR291W(s3),YNL154C(s2) <-> YMR291W(s3!1),YNL154C(s2!1)	@0.01(0),2.5 [NO_POLY]
YMR291W(s3),YNL154C(s3) <-> YMR291W(s3!1),YNL154C(s3!1)	@0.01(0),2.5 [NO_POLY]
YMR291W(s3),YNL154C(s4) <-> YMR291W(s3!1),YNL154C(s4!1)	@0.01(0),2.5 [NO_POLY]
YKL168C(s1),YNL154C(s1) <-> YKL168C(s1!1),YNL154C(s1!1)	@0.01(0),2.5 [NO_POLY]
YKL168C(s1),YNL154C(s2) <-> YKL168C(s1!1),YNL154C(s2!1)	@0.01(0),2.5 [NO_POLY]
YKL168C(s1),YNL154C(s3) <-> YKL168C(s1!1),YNL154C(s3!1)	@0.01(0),2.5 [NO_POLY]
YKL168C(s1),YNL154C(s4) <-> YKL168C(s1!1),YNL154C(s4!1)	@0.01(0),2.5 [NO_POLY]
YKL166C(s1),YNL154C(s1) <-> YKL166C(s1!1),YNL154C(s1!1)	@0.01(0),2.5 [NO_POLY]
YKL166C(s1),YNL154C(s2) <-> YKL166C(s1!1),YNL154C(s2!1)	@0.01(0),2.5 [NO_POLY]
YKL166C(s1),YNL154C(s3) <-> YKL166C(s1!1),YNL154C(s3!1)	@0.01(0),2.5 [NO_POLY]
YKL166C(s1),YNL154C(s4) <-> YKL166C(s1!1),YNL154C(s4!1)	@0.01(0),2.5 [NO_POLY]
YKL166C(s2),YNL154C(s1) <-> YKL166C(s2!1),YNL154C(s1!1)	@0.01(0),2.5 [NO_POLY]
YKL166C(s2),YNL154C(s2) <-> YKL166C(s2!1),YNL154C(s2!1)	@0.01(0),2.5 [NO_POLY]
YKL166C(s2),YNL154C(s3) <-> YKL166C(s2!1),YNL154C(s3!1)	@0.01(0),2.5 [NO_POLY]
YKL166C(s2),YNL154C(s4) <-> YKL166C(s2!1),YNL154C(s4!1)	@0.01(0),2.5 [NO_POLY]
YKL166C(s3),YNL154C(s1) <-> YKL166C(s3!1),YNL154C(s1!1)	@0.01(0),2.5 [NO_POLY]
YKL166C(s3),YNL154C(s2) <-> YKL166C(s3!1),YNL154C(s2!1)	@0.01(0),2.5 [NO_POLY]
YKL166C(s3),YNL154C(s3) <-> YKL166C(s3!1),YNL154C(s3!1)	@0.01(0),2.5 [NO_POLY]
YKL166C(s3),YNL154C(s4) <-> YKL166C(s3!1),YNL154C(s4!1)	@0.01(0),2.5 [NO_POLY]
YNL154C(s4),YHR135C(s3) <-> YNL154C(s4!1),YHR135C(s3!1)	@0.01(0),2.5 [NO_POLY]
YNL154C(s1),YHR082C(s1) <-> YNL154C(s1!1),YHR082C(s1!1)	@0.01(0),2.5 [NO_POLY]
YNL154C(s2),YHR082C(s1) <-> YNL154C(s2!1),YHR082C(s1!1)	@0.01(0),2.5 [NO_POLY]
YNL154C(s3),YHR082C(s1) <-> YNL154C(s3!1),YHR082C(s1!1)	@0.01(0),2.5 [NO_POLY]
YNL154C(s4),YHR082C(s1) <-> YNL154C(s4!1),YHR082C(s1!1)	@0.01(0),2.5 [NO_POLY]
YNL154C(s1),YBR028C(s1) <-> YNL154C(s1!1),YBR028C(s1!1)	@0.01(0),2.5 [NO_POLY]
YNL154C(s2),YBR028C(s1) <-> YNL154C(s2!1),YBR028C(s1!1)	@0.01(0),2.5 [NO_POLY]
YNL154C(s3),YBR028C(s1) <-> YNL154C(s3!1),YBR028C(s1!1)	@0.01(0),2.5 [NO_POLY]
YNL154C(s4),YBR028C(s1) <-> YNL154C(s4!1),YBR028C(s1!1)	@0.01(0),2.5 [NO_POLY]
YNL135C(s1),YJL095W(s1) <-> YNL135C(s1!1),YJL095W(s1!1)	@0.01(0),2.5 [NO_POLY]
YBL016W(s1),YNL135C(s1) <-> YBL016W(s1!1),YNL135C(s1!1)	@0.01(0),2.5 [NO_POLY]
YBL016W(s2),YNL135C(s1) <-> YBL016W(s2!1),YNL135C(s1!1)	@0.01(0),2.5 [NO_POLY]
YBL016W(s3),YNL135C(s1) <-> YBL016W(s3!1),YNL135C(s1!1)	@0.01(0),2.5 [NO_POLY]
YBL016W(s4),YNL135C(s1) <-> YBL016W(s4!1),YNL135C(s1!1)	@0.01(0),2.5 [NO_POLY]
YNL098C(s2),YLR310C(s1) <-> YNL098C(s2!1),YLR310C(s1!1)	@0.01(0),2.5 [NO_POLY]
YNL098C(s3),YLR310C(s1) <-> YNL098C(s3!1),YLR310C(s1!1)	@0.01(0),2.5 [NO_POLY]
YNL098C(s4),YLR310C(s1) <-> YNL098C(s4!1),YLR310C(s1!1)	@0.01(0),2.5 [NO_POLY]
YAL024C(s1),YNL098C(s2) <-> YAL024C(s1!1),YNL098C(s2!1)	@0.01(0),2.5 [NO_POLY]
YAL024C(s1),YNL098C(s3) <-> YAL024C(s1!1),YNL098C(s3!1)	@0.01(0),2.5 [NO_POLY]
YAL024C(s1),YNL098C(s4) <-> YAL024C(s1!1),YNL098C(s4!1)	@0.01(0),2.5 [NO_POLY]
YNL090W(s1),YDL240W(s1) <-> YNL090W(s1!1),YDL240W(s1!1)	@0.01(0),2.5 [NO_POLY]
YNL090W(s2),YDL240W(s1) <-> YNL090W(s2!1),YDL240W(s1!1)	@0.01(0),2.5 [NO_POLY]
YBR260C(s1),YNL090W(s1) <-> YBR260C(s1!1),YNL090W(s1!1)	@0.01(0),2.5 [NO_POLY]
YBR260C(s1),YNL090W(s2) <-> YBR260C(s1!1),YNL090W(s2!1)	@0.01(0),2.5 [NO_POLY]
YMR186W(s1),YNL082W(s2) <-> YMR186W(s1!1),YNL082W(s2!1)	@0.01(0),2.5 [NO_POLY]
YMR167W(s1),YNL082W(s1) <-> YMR167W(s1!1),YNL082W(s1!1)	@0.01(0),2.5 [NO_POLY]
YIR001C(s1),YNL016W(s1) <-> YIR001C(s1!1),YNL016W(s1!1)	@0.01(0),2.5 [NO_POLY]
YGR250C(s1),YNL016W(s1) <-> YGR250C(s1!1),YNL016W(s1!1)	@0.01(0),2.5 [NO_POLY]
YDL167C(s1),YNL016W(s1) <-> YDL167C(s1!1),YNL016W(s1!1)	@0.01(0),2.5 [NO_POLY]
YLR347C(s3),YMR308C(s1) <-> YLR347C(s3!1),YMR308C(s1!1)	@0.01(0),2.5 [NO_POLY]
YLR347C(s3),YMR308C(s4) <-> YLR347C(s3!1),YMR308C(s4!1)	@0.01(0),2.5 [NO_POLY]
YJR132W(s2),YMR308C(s1) <-> YJR132W(s2!1),YMR308C(s1!1)	@0.01(0),2.5 [NO_POLY]
YHL030W(s2),YMR308C(s4) <-> YHL030W(s2!1),YMR308C(s4!1)	@0.01(0),2.5 [NO_POLY]
YGL195W(s2),YMR308C(s4) <-> YGL195W(s2!1),YMR308C(s4!1)	@0.01(0),2.5 [NO_POLY]
YER110C(s2),YMR308C(s1) <-> YER110C(s2!1),YMR308C(s1!1)	@0.01(0),2.5 [NO_POLY]
YER110C(s2),YMR308C(s4) <-> YER110C(s2!1),YMR308C(s4!1)	@0.01(0),2.5 [NO_POLY]
YMR304W(s1),YBR058C(s1) <-> YMR304W(s1!1),YBR058C(s1!1)	@0.01(0),2.5 [NO_POLY]
YMR291W(s3),YMR139W(s1) <-> YMR291W(s3!1),YMR139W(s1!1)	@0.01(0),2.5 [NO_POLY]
YMR291W(s3),YJR059W(s2) <-> YMR291W(s3!1),YJR059W(s2!1)	@0.01(0),2.5 [NO_POLY]
YMR291W(s3),YHR082C(s1) <-> YMR291W(s3!1),YHR082C(s1!1)	@0.01(0),2.5 [NO_POLY]
YLR249W(s1),YMR288W(s1) <-> YLR249W(s1!1),YMR288W(s1!1)	@0.01(0),2.5 [NO_POLY]
YMR276W(s1),YKR094C(s1) <-> YMR276W(s1!1),YKR094C(s1!1)	@0.01(0),2.5 [NO_POLY]
YMR276W(s1),YKR094C(s2) <-> YMR276W(s1!1),YKR094C(s2!1)	@0.01(0),2.5 [NO_POLY]
YMR276W(s1),YIL148W(s1) <-> YMR276W(s1!1),YIL148W(s1!1)	@0.01(0),2.5 [NO_POLY]
YMR276W(s1),YIL148W(s2) <-> YMR276W(s1!1),YIL148W(s2!1)	@0.01(0),2.5 [NO_POLY]
YMR276W(s1),YEL037C(s1) <-> YMR276W(s1!1),YEL037C(s1!1)	@0.01(0),2.5 [NO_POLY]
YKL074C(s2),YMR268C(s2) <-> YKL074C(s2!1),YMR268C(s2!1)	@0.01(0),2.5 [NO_POLY]
YIR009W(s1),YMR268C(s1) <-> YIR009W(s1!1),YMR268C(s1!1)	@0.01(0),2.5 [NO_POLY]
YIR009W(s1),YMR268C(s2) <-> YIR009W(s1!1),YMR268C(s2!1)	@0.01(0),2.5 [NO_POLY]
YIR009W(s1),YMR268C(s3) <-> YIR009W(s1!1),YMR268C(s3!1)	@0.01(0),2.5 [NO_POLY]
YIL061C(s3),YMR268C(s3) <-> YIL061C(s3!1),YMR268C(s3!1)	@0.01(0),2.5 [NO_POLY]
YDL155W(s9),YMR199W(s6) <-> YDL155W(s9!1),YMR199W(s6!1)	@0.01(0),2.5 [NO_POLY]
YBR160W(s7),YMR199W(s8) <-> YBR160W(s7!1),YMR199W(s8!1)	@0.01(0),2.5 [NO_POLY]
YMR186W(s1),YMR167W(s2) <-> YMR186W(s1!1),YMR167W(s2!1)	@0.01(0),2.5 [NO_POLY]
YMR186W(s2),YLR216C(s1) <-> YMR186W(s2!1),YLR216C(s1!1)	@0.01(0),2.5 [NO_POLY]
YMR186W(s2),YJR032W(s1) <-> YMR186W(s2!1),YJR032W(s1!1)	@0.01(0),2.5 [NO_POLY]
YMR186W(s2),YJR032W(s2) <-> YMR186W(s2!1),YJR032W(s2!1)	@0.01(0),2.5 [NO_POLY]
YMR186W(s2),YGR123C(s1) <-> YMR186W(s2!1),YGR123C(s1!1)	@0.01(0),2.5 [NO_POLY]
YMR186W(s2),YDR168W(s1) <-> YMR186W(s2!1),YDR168W(s1!1)	@0.01(0),2.5 [NO_POLY]
YBR155W(s1),YMR186W(s2) <-> YBR155W(s1!1),YMR186W(s2!1)	@0.01(0),2.5 [NO_POLY]
YBR155W(s2),YMR186W(s2) <-> YBR155W(s2!1),YMR186W(s2!1)	@0.01(0),2.5 [NO_POLY]
YMR139W(s1),YDR507C(s1) <-> YMR139W(s1!1),YDR507C(s1!1)	@0.01(0),2.5 [NO_POLY]
YMR104C(s1),YKL126W(s1) <-> YMR104C(s1!1),YKL126W(s1!1)	@0.01(0),2.5 [NO_POLY]
YMR104C(s1),YDR477W(s1) <-> YMR104C(s1!1),YDR477W(s1!1)	@0.01(0),2.5 [NO_POLY]
YMR104C(s1),YDR477W(s2) <-> YMR104C(s1!1),YDR477W(s2!1)	@0.01(0),2.5 [NO_POLY]
YDR155C(s1),YML057W(s2) <-> YDR155C(s1!1),YML057W(s2!1)	@0.01(0),2.5 [NO_POLY]
YDR155C(s3),YML057W(s2) <-> YDR155C(s3!1),YML057W(s2!1)	@0.01(0),2.5 [NO_POLY]
YLR216C(s1),YML001W(s1) <-> YLR216C(s1!1),YML001W(s1!1)	@0.01(0),2.5 [NO_POLY]
YML001W(s1),YKR014C(s1) <-> YML001W(s1!1),YKR014C(s1!1)	@0.01(0),2.5 [NO_POLY]
YML001W(s1),YJL201W(s1) <-> YML001W(s1!1),YJL201W(s1!1)	@0.01(0),2.5 [NO_POLY]
YGL210W(s1),YML001W(s1) <-> YGL210W(s1!1),YML001W(s1!1)	@0.01(0),2.5 [NO_POLY]
YER136W(s1),YML001W(s1) <-> YER136W(s1!1),YML001W(s1!1)	@0.01(0),2.5 [NO_POLY]
YER031C(s1),YML001W(s1) <-> YER031C(s1!1),YML001W(s1!1)	@0.01(0),2.5 [NO_POLY]
YML001W(s1),YBR264C(s1) <-> YML001W(s1!1),YBR264C(s1!1)	@0.01(0),2.5 [NO_POLY]
YLR362W(s1),YJR059W(s2) <-> YLR362W(s1!1),YJR059W(s2!1)	@0.01(0),2.5 [NO_POLY]
YLR362W(s2),YJR059W(s2) <-> YLR362W(s2!1),YJR059W(s2!1)	@0.01(0),2.5 [NO_POLY]
YLR362W(s3),YJR059W(s2) <-> YLR362W(s3!1),YJR059W(s2!1)	@0.01(0),2.5 [NO_POLY]
YLR362W(s4),YJR059W(s2) <-> YLR362W(s4!1),YJR059W(s2!1)	@0.01(0),2.5 [NO_POLY]
YLR362W(s1),YJL128C(s1) <-> YLR362W(s1!1),YJL128C(s1!1)	@0.01(0),2.5 [NO_POLY]
YLR362W(s2),YJL128C(s1) <-> YLR362W(s2!1),YJL128C(s1!1)	@0.01(0),2.5 [NO_POLY]
YLR362W(s3),YJL128C(s1) <-> YLR362W(s3!1),YJL128C(s1!1)	@0.01(0),2.5 [NO_POLY]
YLR362W(s4),YJL128C(s1) <-> YLR362W(s4!1),YJL128C(s1!1)	@0.01(0),2.5 [NO_POLY]
YLR362W(s1),YIL035C(s1) <-> YLR362W(s1!1),YIL035C(s1!1)	@0.01(0),2.5 [NO_POLY]
YLR362W(s1),YIL035C(s4) <-> YLR362W(s1!1),YIL035C(s4!1)	@0.01(0),2.5 [NO_POLY]
YLR362W(s2),YIL035C(s1) <-> YLR362W(s2!1),YIL035C(s1!1)	@0.01(0),2.5 [NO_POLY]
YLR362W(s2),YIL035C(s4) <-> YLR362W(s2!1),YIL035C(s4!1)	@0.01(0),2.5 [NO_POLY]
YLR362W(s3),YIL035C(s1) <-> YLR362W(s3!1),YIL035C(s1!1)	@0.01(0),2.5 [NO_POLY]
YLR362W(s3),YIL035C(s4) <-> YLR362W(s3!1),YIL035C(s4!1)	@0.01(0),2.5 [NO_POLY]
YLR362W(s4),YIL035C(s1) <-> YLR362W(s4!1),YIL035C(s1!1)	@0.01(0),2.5 [NO_POLY]
YLR362W(s4),YIL035C(s4) <-> YLR362W(s4!1),YIL035C(s4!1)	@0.01(0),2.5 [NO_POLY]
YLR362W(s1),YHL007C(s1) <-> YLR362W(s1!1),YHL007C(s1!1)	@0.01(0),2.5 [NO_POLY]
YLR362W(s2),YHL007C(s1) <-> YLR362W(s2!1),YHL007C(s1!1)	@0.01(0),2.5 [NO_POLY]
YLR362W(s3),YHL007C(s1) <-> YLR362W(s3!1),YHL007C(s1!1)	@0.01(0),2.5 [NO_POLY]
YLR362W(s4),YHL007C(s1) <-> YLR362W(s4!1),YHL007C(s1!1)	@0.01(0),2.5 [NO_POLY]
YLR362W(s4),YGR040W(s3) <-> YLR362W(s4!1),YGR040W(s3!1)	@0.01(0),2.5 [NO_POLY]
YLR362W(s3),YDL159W(s3) <-> YLR362W(s3!1),YDL159W(s3!1)	@0.01(0),2.5 [NO_POLY]
YLR362W(s2),YBL016W(s4) <-> YLR362W(s2!1),YBL016W(s4!1)	@0.01(0),2.5 [NO_POLY]
YLR249W(s1),YLR347C(s3) <-> YLR249W(s1!1),YLR347C(s3!1)	@0.01(0),2.5 [NO_POLY]
YLR249W(s4),YLR347C(s3) <-> YLR249W(s4!1),YLR347C(s3!1)	@0.01(0),2.5 [NO_POLY]
YJR132W(s2),YLR347C(s1) <-> YJR132W(s2!1),YLR347C(s1!1)	@0.01(0),2.5 [NO_POLY]
YHL030W(s1),YLR347C(s3) <-> YHL030W(s1!1),YLR347C(s3!1)	@0.01(0),2.5 [NO_POLY]
YHL030W(s2),YLR347C(s3) <-> YHL030W(s2!1),YLR347C(s3!1)	@0.01(0),2.5 [NO_POLY]
YGL195W(s1),YLR347C(s3) <-> YGL195W(s1!1),YLR347C(s3!1)	@0.01(0),2.5 [NO_POLY]
YGL195W(s2),YLR347C(s3) <-> YGL195W(s2!1),YLR347C(s3!1)	@0.01(0),2.5 [NO_POLY]
YLR347C(s1),YER110C(s1) <-> YLR347C(s1!1),YER110C(s1!1)	@0.01(0),2.5 [NO_POLY]
YLR347C(s1),YER110C(s2) <-> YLR347C(s1!1),YER110C(s2!1)	@0.01(0),2.5 [NO_POLY]
YLR347C(s3),YER110C(s1) <-> YLR347C(s3!1),YER110C(s1!1)	@0.01(0),2.5 [NO_POLY]
YLR347C(s3),YER110C(s2) <-> YLR347C(s3!1),YER110C(s2!1)	@0.01(0),2.5 [NO_POLY]
YAL016W(s1),YLR347C(s3) <-> YAL016W(s1!1),YLR347C(s3!1)	@0.01(0),2.5 [NO_POLY]
YAL016W(s2),YLR347C(s3) <-> YAL016W(s2!1),YLR347C(s3!1)	@0.01(0),2.5 [NO_POLY]
YER155C(s1),YLR310C(s2) <-> YER155C(s1!1),YLR310C(s2!1)	@0.01(0),2.5 [NO_POLY]
YLR249W(s2),YKR014C(s1) <-> YLR249W(s2!1),YKR014C(s1!1)	@0.01(0),2.5 [NO_POLY]
YLR249W(s4),YGL241W(s1) <-> YLR249W(s4!1),YGL241W(s1!1)	@0.01(0),2.5 [NO_POLY]
YGL195W(s2),YLR249W(s1) <-> YGL195W(s2!1),YLR249W(s1!1)	@0.01(0),2.5 [NO_POLY]
YLR249W(s1),YER110C(s2) <-> YLR249W(s1!1),YER110C(s2!1)	@0.01(0),2.5 [NO_POLY]
YLR249W(s4),YER110C(s2) <-> YLR249W(s4!1),YER110C(s2!1)	@0.01(0),2.5 [NO_POLY]
YLR249W(s1),YER036C(s1) <-> YLR249W(s1!1),YER036C(s1!1)	@0.01(0),2.5 [NO_POLY]
YLR249W(s2),YER036C(s1) <-> YLR249W(s2!1),YER036C(s1!1)	@0.01(0),2.5 [NO_POLY]
YLR249W(s3),YER036C(s1) <-> YLR249W(s3!1),YER036C(s1!1)	@0.01(0),2.5 [NO_POLY]
YLR249W(s4),YER036C(s1) <-> YLR249W(s4!1),YER036C(s1!1)	@0.01(0),2.5 [NO_POLY]
YLR249W(s1),YAL016W(s2) <-> YLR249W(s1!1),YAL016W(s2!1)	@0.01(0),2.5 [NO_POLY]
YLR248W(s1),YLR113W(s1) <-> YLR248W(s1!1),YLR113W(s1!1)	@0.01(0),2.5 [NO_POLY]
YKL168C(s1),YLR248W(s1) <-> YKL168C(s1!1),YLR248W(s1!1)	@0.01(0),2.5 [NO_POLY]
YLR216C(s1),YDL188C(s2) <-> YLR216C(s1!1),YDL188C(s2!1)	@0.01(0),2.5 [NO_POLY]
YDL134C(s2),YLR216C(s1) <-> YDL134C(s2!1),YLR216C(s1!1)	@0.01(0),2.5 [NO_POLY]
YKL166C(s1),YLR113W(s1) <-> YKL166C(s1!1),YLR113W(s1!1)	@0.01(0),2.5 [NO_POLY]
YKL166C(s2),YLR113W(s1) <-> YKL166C(s2!1),YLR113W(s1!1)	@0.01(0),2.5 [NO_POLY]
YKL166C(s3),YLR113W(s1) <-> YKL166C(s3!1),YLR113W(s1!1)	@0.01(0),2.5 [NO_POLY]
YJL128C(s1),YLR113W(s1) <-> YJL128C(s1!1),YLR113W(s1!1)	@0.01(0),2.5 [NO_POLY]
YDR477W(s2),YLR113W(s1) <-> YDR477W(s2!1),YLR113W(s1!1)	@0.01(0),2.5 [NO_POLY]
YBL016W(s1),YLR113W(s1) <-> YBL016W(s1!1),YLR113W(s1!1)	@0.01(0),2.5 [NO_POLY]
YBL016W(s2),YLR113W(s1) <-> YBL016W(s2!1),YLR113W(s1!1)	@0.01(0),2.5 [NO_POLY]
YBL016W(s3),YLR113W(s1) <-> YBL016W(s3!1),YLR113W(s1!1)	@0.01(0),2.5 [NO_POLY]
YBL016W(s4),YLR113W(s1) <-> YBL016W(s4!1),YLR113W(s1!1)	@0.01(0),2.5 [NO_POLY]
YIL148W(s2),YKR094C(s2) <-> YIL148W(s2!1),YKR094C(s2!1)	@0.01(0),2.5 [NO_POLY]
YER151C(s1),YKR094C(s1) <-> YER151C(s1!1),YKR094C(s1!1)	@0.01(0),2.5 [NO_POLY]
YER151C(s1),YKR094C(s2) <-> YER151C(s1!1),YKR094C(s2!1)	@0.01(0),2.5 [NO_POLY]
YDL122W(s1),YKR094C(s1) <-> YDL122W(s1!1),YKR094C(s1!1)	@0.01(0),2.5 [NO_POLY]
YDL122W(s1),YKR094C(s2) <-> YDL122W(s1!1),YKR094C(s2!1)	@0.01(0),2.5 [NO_POLY]
YKR086W(s8),YER172C(s7) <-> YKR086W(s8!1),YER172C(s7!1)	@0.01(0),2.5 [NO_POLY]
YER013W(s3),YKR086W(s7) <-> YER013W(s3!1),YKR086W(s7!1)	@0.01(0),2.5 [NO_POLY]
YKR084C(s2),YBR118W(s2) <-> YKR084C(s2!1),YBR118W(s2!1)	@0.01(0),2.5 [NO_POLY]
YGL210W(s1),YKR014C(s1) <-> YGL210W(s1!1),YKR014C(s1!1)	@0.01(0),2.5 [NO_POLY]
YER136W(s1),YKR014C(s1) <-> YER136W(s1!1),YKR014C(s1!1)	@0.01(0),2.5 [NO_POLY]
YER031C(s1),YKR014C(s1) <-> YER031C(s1!1),YKR014C(s1!1)	@0.01(0),2.5 [NO_POLY]
YKR014C(s1),YBR264C(s1) <-> YKR014C(s1!1),YBR264C(s1!1)	@0.01(0),2.5 [NO_POLY]
YKL214C(s1),YIL061C(s1) <-> YKL214C(s1!1),YIL061C(s1!1)	@0.01(0),2.5 [NO_POLY]
YKL214C(s1),YIL061C(s2) <-> YKL214C(s1!1),YIL061C(s2!1)	@0.01(0),2.5 [NO_POLY]
YKL214C(s1),YIL061C(s3) <-> YKL214C(s1!1),YIL061C(s3!1)	@0.01(0),2.5 [NO_POLY]
YKL214C(s1),YHR086W(s1) <-> YKL214C(s1!1),YHR086W(s1!1)	@0.01(0),2.5 [NO_POLY]
YKL168C(s1),YJR059W(s2) <-> YKL168C(s1!1),YJR059W(s2!1)	@0.01(0),2.5 [NO_POLY]
YKL168C(s1),YJL095W(s1) <-> YKL168C(s1!1),YJL095W(s1!1)	@0.01(0),2.5 [NO_POLY]
YKL168C(s1),YHR082C(s1) <-> YKL168C(s1!1),YHR082C(s1!1)	@0.01(0),2.5 [NO_POLY]
YKL168C(s1),YGR092W(s2) <-> YKL168C(s1!1),YGR092W(s2!1)	@0.01(0),2.5 [NO_POLY]
YKL168C(s1),YAL017W(s1) <-> YKL168C(s1!1),YAL017W(s1!1)	@0.01(0),2.5 [NO_POLY]
YKL166C(s1),YJR059W(s2) <-> YKL166C(s1!1),YJR059W(s2!1)	@0.01(0),2.5 [NO_POLY]
YKL166C(s2),YJR059W(s2) <-> YKL166C(s2!1),YJR059W(s2!1)	@0.01(0),2.5 [NO_POLY]
YKL166C(s3),YJR059W(s2) <-> YKL166C(s3!1),YJR059W(s2!1)	@0.01(0),2.5 [NO_POLY]
YKL166C(s2),YJL164C(s2) <-> YKL166C(s2!1),YJL164C(s2!1)	@0.01(0),2.5 [NO_POLY]
YKL166C(s1),YHR135C(s2) <-> YKL166C(s1!1),YHR135C(s2!1)	@0.01(0),2.5 [NO_POLY]
YKL166C(s1),YHR135C(s3) <-> YKL166C(s1!1),YHR135C(s3!1)	@0.01(0),2.5 [NO_POLY]
YKL166C(s1),YHR135C(s4) <-> YKL166C(s1!1),YHR135C(s4!1)	@0.01(0),2.5 [NO_POLY]
YKL166C(s1),YHR135C(s5) <-> YKL166C(s1!1),YHR135C(s5!1)	@0.01(0),2.5 [NO_POLY]
YKL166C(s2),YHR135C(s2) <-> YKL166C(s2!1),YHR135C(s2!1)	@0.01(0),2.5 [NO_POLY]
YKL166C(s2),YHR135C(s3) <-> YKL166C(s2!1),YHR135C(s3!1)	@0.01(0),2.5 [NO_POLY]
YKL166C(s2),YHR135C(s4) <-> YKL166C(s2!1),YHR135C(s4!1)	@0.01(0),2.5 [NO_POLY]
YKL166C(s2),YHR135C(s5) <-> YKL166C(s2!1),YHR135C(s5!1)	@0.01(0),2.5 [NO_POLY]
YKL166C(s3),YHR135C(s2) <-> YKL166C(s3!1),YHR135C(s2!1)	@0.01(0),2.5 [NO_POLY]
YKL166C(s3),YHR135C(s3) <-> YKL166C(s3!1),YHR135C(s3!1)	@0.01(0),2.5 [NO_POLY]
YKL166C(s3),YHR135C(s4) <-> YKL166C(s3!1),YHR135C(s4!1)	@0.01(0),2.5 [NO_POLY]
YKL166C(s3),YHR135C(s5) <-> YKL166C(s3!1),YHR135C(s5!1)	@0.01(0),2.5 [NO_POLY]
YKL166C(s1),YHR082C(s1) <-> YKL166C(s1!1),YHR082C(s1!1)	@0.01(0),2.5 [NO_POLY]
YKL166C(s2),YHR082C(s1) <-> YKL166C(s2!1),YHR082C(s1!1)	@0.01(0),2.5 [NO_POLY]
YKL166C(s3),YHR082C(s1) <-> YKL166C(s3!1),YHR082C(s1!1)	@0.01(0),2.5 [NO_POLY]
YKL166C(s1),YFR014C(s1) <-> YKL166C(s1!1),YFR014C(s1!1)	@0.01(0),2.5 [NO_POLY]
YKL166C(s2),YFR014C(s1) <-> YKL166C(s2!1),YFR014C(s1!1)	@0.01(0),2.5 [NO_POLY]
YKL166C(s3),YFR014C(s1) <-> YKL166C(s3!1),YFR014C(s1!1)	@0.01(0),2.5 [NO_POLY]
YKL166C(s1),YBR059C(s1) <-> YKL166C(s1!1),YBR059C(s1!1)	@0.01(0),2.5 [NO_POLY]
YKL166C(s2),YBR059C(s1) <-> YKL166C(s2!1),YBR059C(s1!1)	@0.01(0),2.5 [NO_POLY]
YKL166C(s3),YBR059C(s1) <-> YKL166C(s3!1),YBR059C(s1!1)	@0.01(0),2.5 [NO_POLY]
YKL166C(s1),YBR028C(s1) <-> YKL166C(s1!1),YBR028C(s1!1)	@0.01(0),2.5 [NO_POLY]
YKL166C(s2),YBR028C(s1) <-> YKL166C(s2!1),YBR028C(s1!1)	@0.01(0),2.5 [NO_POLY]
YKL166C(s3),YBR028C(s1) <-> YKL166C(s3!1),YBR028C(s1!1)	@0.01(0),2.5 [NO_POLY]
YKL139W(s1),YDR477W(s2) <-> YKL139W(s1!1),YDR477W(s2!1)	@0.01(0),2.5 [NO_POLY]
YAL029C(s3),YKL129C(s3) <-> YAL029C(s3!1),YKL129C(s3!1)	@0.01(0),2.5 [NO_POLY]
YKL116C(s2),YJR059W(s2) <-> YKL116C(s2!1),YJR059W(s2!1)	@0.01(0),2.5 [NO_POLY]
YKL116C(s2),YJL164C(s2) <-> YKL116C(s2!1),YJL164C(s2!1)	@0.01(0),2.5 [NO_POLY]
YKL116C(s2),YJL164C(s3) <-> YKL116C(s2!1),YJL164C(s3!1)	@0.01(0),2.5 [NO_POLY]
YKL116C(s2),YBR160W(s1) <-> YKL116C(s2!1),YBR160W(s1!1)	@0.01(0),2.5 [NO_POLY]
YIL061C(s2),YKL074C(s1) <-> YIL061C(s2!1),YKL074C(s1!1)	@0.01(0),2.5 [NO_POLY]
YIL128W(s1),YJR132W(s2) <-> YIL128W(s1!1),YJR132W(s2!1)	@0.01(0),2.5 [NO_POLY]
YGL195W(s1),YJR132W(s2) <-> YGL195W(s1!1),YJR132W(s2!1)	@0.01(0),2.5 [NO_POLY]
YJR132W(s2),YER110C(s1) <-> YJR132W(s2!1),YER110C(s1!1)	@0.01(0),2.5 [NO_POLY]
YJL128C(s1),YJR059W(s2) <-> YJL128C(s1!1),YJR059W(s2!1)	@0.01(0),2.5 [NO_POLY]
YJR059W(s2),YBR160W(s1) <-> YJR059W(s2!1),YBR160W(s1!1)	@0.01(0),2.5 [NO_POLY]
YJR059W(s2),YBR059C(s1) <-> YJR059W(s2!1),YBR059C(s1!1)	@0.01(0),2.5 [NO_POLY]
YJR059W(s2),YBR028C(s1) <-> YJR059W(s2!1),YBR028C(s1!1)	@0.01(0),2.5 [NO_POLY]
YBR155W(s2),YJR032W(s2) <-> YBR155W(s2!1),YJR032W(s2!1)	@0.01(0),2.5 [NO_POLY]
YDR309C(s1),YJL164C(s2) <-> YDR309C(s1!1),YJL164C(s2!1)	@0.01(0),2.5 [NO_POLY]
YDR309C(s1),YJL164C(s3) <-> YDR309C(s1!1),YJL164C(s3!1)	@0.01(0),2.5 [NO_POLY]
YJL164C(s1),YBR028C(s1) <-> YJL164C(s1!1),YBR028C(s1!1)	@0.01(0),2.5 [NO_POLY]
YJL164C(s2),YBR028C(s1) <-> YJL164C(s2!1),YBR028C(s1!1)	@0.01(0),2.5 [NO_POLY]
YJL164C(s3),YBR028C(s1) <-> YJL164C(s3!1),YBR028C(s1!1)	@0.01(0),2.5 [NO_POLY]
YHR102W(s1),YJL095W(s1) <-> YHR102W(s1!1),YJL095W(s1!1)	@0.01(0),2.5 [NO_POLY]
YHR082C(s1),YJL095W(s1) <-> YHR082C(s1!1),YJL095W(s1!1)	@0.01(0),2.5 [NO_POLY]
YJL095W(s1),YHR030C(s1) <-> YJL095W(s1!1),YHR030C(s1!1)	@0.01(0),2.5 [NO_POLY]
YIL061C(s1),YIR009W(s1) <-> YIL061C(s1!1),YIR009W(s1!1)	@0.01(0),2.5 [NO_POLY]
YIL061C(s2),YIR009W(s1) <-> YIL061C(s2!1),YIR009W(s1!1)	@0.01(0),2.5 [NO_POLY]
YIL061C(s3),YIR009W(s1) <-> YIL061C(s3!1),YIR009W(s1!1)	@0.01(0),2.5 [NO_POLY]
YHR086W(s1),YIR009W(s1) <-> YHR086W(s1!1),YIR009W(s1!1)	@0.01(0),2.5 [NO_POLY]
YGR250C(s1),YIR001C(s1) <-> YGR250C(s1!1),YIR001C(s1!1)	@0.01(0),2.5 [NO_POLY]
YIR001C(s1),YER165W(s1) <-> YIR001C(s1!1),YER165W(s1!1)	@0.01(0),2.5 [NO_POLY]
YDL167C(s1),YIR001C(s1) <-> YDL167C(s1!1),YIR001C(s1!1)	@0.01(0),2.5 [NO_POLY]
YIL148W(s1),YEL037C(s1) <-> YIL148W(s1!1),YEL037C(s1!1)	@0.01(0),2.5 [NO_POLY]
YIL148W(s2),YEL037C(s1) <-> YIL148W(s2!1),YEL037C(s1!1)	@0.01(0),2.5 [NO_POLY]
YDL122W(s1),YIL148W(s1) <-> YDL122W(s1!1),YIL148W(s1!1)	@0.01(0),2.5 [NO_POLY]
YDL122W(s1),YIL148W(s2) <-> YDL122W(s1!1),YIL148W(s2!1)	@0.01(0),2.5 [NO_POLY]
YIL148W(s1),YBR058C(s2) <-> YIL148W(s1!1),YBR058C(s2!1)	@0.01(0),2.5 [NO_POLY]
YIL148W(s2),YBR058C(s2) <-> YIL148W(s2!1),YBR058C(s2!1)	@0.01(0),2.5 [NO_POLY]
YIL128W(s3),YHL030W(s2) <-> YIL128W(s3!1),YHL030W(s2!1)	@0.01(0),2.5 [NO_POLY]
YIL128W(s3),YGL195W(s2) <-> YIL128W(s3!1),YGL195W(s2!1)	@0.01(0),2.5 [NO_POLY]
YIL061C(s1),YHR086W(s1) <-> YIL061C(s1!1),YHR086W(s1!1)	@0.01(0),2.5 [NO_POLY]
YIL061C(s2),YHR086W(s1) <-> YIL061C(s2!1),YHR086W(s1!1)	@0.01(0),2.5 [NO_POLY]
YIL061C(s3),YHR086W(s1) <-> YIL061C(s3!1),YHR086W(s1!1)	@0.01(0),2.5 [NO_POLY]
YHL034C(s1),YIL061C(s1) <-> YHL034C(s1!1),YIL061C(s1!1)	@0.01(0),2.5 [NO_POLY]
YHL034C(s1),YIL061C(s2) <-> YHL034C(s1!1),YIL061C(s2!1)	@0.01(0),2.5 [NO_POLY]
YHL034C(s1),YIL061C(s3) <-> YHL034C(s1!1),YIL061C(s3!1)	@0.01(0),2.5 [NO_POLY]
YHL034C(s2),YIL061C(s1) <-> YHL034C(s2!1),YIL061C(s1!1)	@0.01(0),2.5 [NO_POLY]
YHL034C(s2),YIL061C(s2) <-> YHL034C(s2!1),YIL061C(s2!1)	@0.01(0),2.5 [NO_POLY]
YHL034C(s2),YIL061C(s3) <-> YHL034C(s2!1),YIL061C(s3!1)	@0.01(0),2.5 [NO_POLY]
YHL034C(s3),YIL061C(s1) <-> YHL034C(s3!1),YIL061C(s1!1)	@0.01(0),2.5 [NO_POLY]
YHL034C(s3),YIL061C(s2) <-> YHL034C(s3!1),YIL061C(s2!1)	@0.01(0),2.5 [NO_POLY]
YHL034C(s3),YIL061C(s3) <-> YHL034C(s3!1),YIL061C(s3!1)	@0.01(0),2.5 [NO_POLY]
YHL034C(s4),YIL061C(s1) <-> YHL034C(s4!1),YIL061C(s1!1)	@0.01(0),2.5 [NO_POLY]
YHL034C(s4),YIL061C(s2) <-> YHL034C(s4!1),YIL061C(s2!1)	@0.01(0),2.5 [NO_POLY]
YHL034C(s4),YIL061C(s3) <-> YHL034C(s4!1),YIL061C(s3!1)	@0.01(0),2.5 [NO_POLY]
YIL061C(s1),YER165W(s1) <-> YIL061C(s1!1),YER165W(s1!1)	@0.01(0),2.5 [NO_POLY]
YIL061C(s2),YER165W(s1) <-> YIL061C(s2!1),YER165W(s1!1)	@0.01(0),2.5 [NO_POLY]
YIL061C(s3),YER165W(s1) <-> YIL061C(s3!1),YER165W(s1!1)	@0.01(0),2.5 [NO_POLY]
YIL035C(s2),YGL019W(s3) <-> YIL035C(s2!1),YGL019W(s3!1)	@0.01(0),2.5 [NO_POLY]
YIL035C(s1),YER129W(s1) <-> YIL035C(s1!1),YER129W(s1!1)	@0.01(0),2.5 [NO_POLY]
YIL035C(s4),YER129W(s1) <-> YIL035C(s4!1),YER129W(s1!1)	@0.01(0),2.5 [NO_POLY]
YIL035C(s1),YDR477W(s2) <-> YIL035C(s1!1),YDR477W(s2!1)	@0.01(0),2.5 [NO_POLY]
YIL035C(s4),YDR477W(s2) <-> YIL035C(s4!1),YDR477W(s2!1)	@0.01(0),2.5 [NO_POLY]
YIL035C(s1),YBR160W(s1) <-> YIL035C(s1!1),YBR160W(s1!1)	@0.01(0),2.5 [NO_POLY]
YIL035C(s4),YBR160W(s1) <-> YIL035C(s4!1),YBR160W(s1!1)	@0.01(0),2.5 [NO_POLY]
YDR477W(s1),YHR205W(s1) <-> YDR477W(s1!1),YHR205W(s1!1)	@0.01(0),2.5 [NO_POLY]
YDR477W(s2),YHR205W(s1) <-> YDR477W(s2!1),YHR205W(s1!1)	@0.01(0),2.5 [NO_POLY]
YFR014C(s1),YHR135C(s2) <-> YFR014C(s1!1),YHR135C(s2!1)	@0.01(0),2.5 [NO_POLY]
YFR014C(s1),YHR135C(s3) <-> YFR014C(s1!1),YHR135C(s3!1)	@0.01(0),2.5 [NO_POLY]
YFR014C(s1),YHR135C(s4) <-> YFR014C(s1!1),YHR135C(s4!1)	@0.01(0),2.5 [NO_POLY]
YFR014C(s1),YHR135C(s5) <-> YFR014C(s1!1),YHR135C(s5!1)	@0.01(0),2.5 [NO_POLY]
YHR135C(s1),YBR028C(s1) <-> YHR135C(s1!1),YBR028C(s1!1)	@0.01(0),2.5 [NO_POLY]
YHR135C(s2),YBR028C(s1) <-> YHR135C(s2!1),YBR028C(s1!1)	@0.01(0),2.5 [NO_POLY]
YHR135C(s3),YBR028C(s1) <-> YHR135C(s3!1),YBR028C(s1!1)	@0.01(0),2.5 [NO_POLY]
YHR135C(s4),YBR028C(s1) <-> YHR135C(s4!1),YBR028C(s1!1)	@0.01(0),2.5 [NO_POLY]
YHR135C(s5),YBR028C(s1) <-> YHR135C(s5!1),YBR028C(s1!1)	@0.01(0),2.5 [NO_POLY]
YHR102W(s1),YHR030C(s1) <-> YHR102W(s1!1),YHR030C(s1!1)	@0.01(0),2.5 [NO_POLY]
YHR086W(s1),YER165W(s1) <-> YHR086W(s1!1),YER165W(s1!1)	@0.01(0),2.5 [NO_POLY]
YHR082C(s1),YHR030C(s1) <-> YHR082C(s1!1),YHR030C(s1!1)	@0.01(0),2.5 [NO_POLY]
YDR309C(s2),YHR061C(s2) <-> YDR309C(s2!1),YHR061C(s2!1)	@0.01(0),2.5 [NO_POLY]
YHR030C(s1),YER111C(s1) <-> YHR030C(s1!1),YER111C(s1!1)	@0.01(0),2.5 [NO_POLY]
YBL016W(s1),YHR030C(s1) <-> YBL016W(s1!1),YHR030C(s1!1)	@0.01(0),2.5 [NO_POLY]
YBL016W(s2),YHR030C(s1) <-> YBL016W(s2!1),YHR030C(s1!1)	@0.01(0),2.5 [NO_POLY]
YBL016W(s3),YHR030C(s1) <-> YBL016W(s3!1),YHR030C(s1!1)	@0.01(0),2.5 [NO_POLY]
YBL016W(s4),YHR030C(s1) <-> YBL016W(s4!1),YHR030C(s1!1)	@0.01(0),2.5 [NO_POLY]
YHL034C(s1),YER165W(s1) <-> YHL034C(s1!1),YER165W(s1!1)	@0.01(0),2.5 [NO_POLY]
YHL034C(s2),YER165W(s1) <-> YHL034C(s2!1),YER165W(s1!1)	@0.01(0),2.5 [NO_POLY]
YHL034C(s3),YER165W(s1) <-> YHL034C(s3!1),YER165W(s1!1)	@0.01(0),2.5 [NO_POLY]
YHL034C(s4),YER165W(s1) <-> YHL034C(s4!1),YER165W(s1!1)	@0.01(0),2.5 [NO_POLY]
YHL030W(s1),YGL238W(s1) <-> YHL030W(s1!1),YGL238W(s1!1)	@0.01(0),2.5 [NO_POLY]
YGL195W(s2),YHL030W(s2) <-> YGL195W(s2!1),YHL030W(s2!1)	@0.01(0),2.5 [NO_POLY]
YHL030W(s1),YER110C(s2) <-> YHL030W(s1!1),YER110C(s2!1)	@0.01(0),2.5 [NO_POLY]
YHL030W(s2),YER110C(s2) <-> YHL030W(s2!1),YER110C(s2!1)	@0.01(0),2.5 [NO_POLY]
YDL132W(s1),YHL030W(s3) <-> YDL132W(s1!1),YHL030W(s3!1)	@0.01(0),2.5 [NO_POLY]
YHL030W(s2),YBR017C(s3) <-> YHL030W(s2!1),YBR017C(s3!1)	@0.01(0),2.5 [NO_POLY]
YBR160W(s1),YHL007C(s1) <-> YBR160W(s1!1),YHL007C(s1!1)	@0.01(0),2.5 [NO_POLY]
YGR250C(s1),YER165W(s1) <-> YGR250C(s1!1),YER165W(s1!1)	@0.01(0),2.5 [NO_POLY]
YDL155W(s1),YGR092W(s1) <-> YDL155W(s1!1),YGR092W(s1!1)	@0.01(0),2.5 [NO_POLY]
YDL155W(s1),YGR092W(s2) <-> YDL155W(s1!1),YGR092W(s2!1)	@0.01(0),2.5 [NO_POLY]
YDL155W(s3),YGR092W(s1) <-> YDL155W(s3!1),YGR092W(s1!1)	@0.01(0),2.5 [NO_POLY]
YDL155W(s3),YGR092W(s2) <-> YDL155W(s3!1),YGR092W(s2!1)	@0.01(0),2.5 [NO_POLY]
YDL155W(s7),YGR092W(s1) <-> YDL155W(s7!1),YGR092W(s1!1)	@0.01(0),2.5 [NO_POLY]
YDL155W(s7),YGR092W(s2) <-> YDL155W(s7!1),YGR092W(s2!1)	@0.01(0),2.5 [NO_POLY]
YDL155W(s9),YGR092W(s1) <-> YDL155W(s9!1),YGR092W(s1!1)	@0.01(0),2.5 [NO_POLY]
YDL155W(s9),YGR092W(s2) <-> YDL155W(s9!1),YGR092W(s2!1)	@0.01(0),2.5 [NO_POLY]
YBR160W(s1),YGR092W(s2) <-> YBR160W(s1!1),YGR092W(s2!1)	@0.01(0),2.5 [NO_POLY]
YGR040W(s1),YDL159W(s1) <-> YGR040W(s1!1),YDL159W(s1!1)	@0.01(0),2.5 [NO_POLY]
YBL016W(s3),YGR040W(s2) <-> YBL016W(s3!1),YGR040W(s2!1)	@0.01(0),2.5 [NO_POLY]
YGL195W(s1),YGL241W(s1) <-> YGL195W(s1!1),YGL241W(s1!1)	@0.01(0),2.5 [NO_POLY]
YGL241W(s1),YER110C(s1) <-> YGL241W(s1!1),YER110C(s1!1)	@0.01(0),2.5 [NO_POLY]
YGL195W(s1),YGL238W(s1) <-> YGL195W(s1!1),YGL238W(s1!1)	@0.01(0),2.5 [NO_POLY]
YGL238W(s1),YER110C(s1) <-> YGL238W(s1!1),YER110C(s1!1)	@0.01(0),2.5 [NO_POLY]
YER136W(s1),YGL210W(s1) <-> YER136W(s1!1),YGL210W(s1!1)	@0.01(0),2.5 [NO_POLY]
YGL210W(s1),YER031C(s1) <-> YGL210W(s1!1),YER031C(s1!1)	@0.01(0),2.5 [NO_POLY]
YGL210W(s1),YBR264C(s1) <-> YGL210W(s1!1),YBR264C(s1!1)	@0.01(0),2.5 [NO_POLY]
YGL195W(s1),YER110C(s2) <-> YGL195W(s1!1),YER110C(s2!1)	@0.01(0),2.5 [NO_POLY]
YGL195W(s2),YER110C(s2) <-> YGL195W(s2!1),YER110C(s2!1)	@0.01(0),2.5 [NO_POLY]
YDL132W(s1),YGL195W(s3) <-> YDL132W(s1!1),YGL195W(s3!1)	@0.01(0),2.5 [NO_POLY]
YGL195W(s2),YBR017C(s3) <-> YGL195W(s2!1),YBR017C(s3!1)	@0.01(0),2.5 [NO_POLY]
YER129W(s1),YGL019W(s1) <-> YER129W(s1!1),YGL019W(s1!1)	@0.01(0),2.5 [NO_POLY]
YER129W(s1),YGL019W(s3) <-> YER129W(s1!1),YGL019W(s3!1)	@0.01(0),2.5 [NO_POLY]
YER129W(s1),YGL019W(s4) <-> YER129W(s1!1),YGL019W(s4!1)	@0.01(0),2.5 [NO_POLY]
YDR477W(s2),YGL019W(s1) <-> YDR477W(s2!1),YGL019W(s1!1)	@0.01(0),2.5 [NO_POLY]
YDR477W(s2),YGL019W(s3) <-> YDR477W(s2!1),YGL019W(s3!1)	@0.01(0),2.5 [NO_POLY]
YDR477W(s2),YGL019W(s4) <-> YDR477W(s2!1),YGL019W(s4!1)	@0.01(0),2.5 [NO_POLY]
YBR160W(s1),YGL019W(s1) <-> YBR160W(s1!1),YGL019W(s1!1)	@0.01(0),2.5 [NO_POLY]
YBR160W(s1),YGL019W(s3) <-> YBR160W(s1!1),YGL019W(s3!1)	@0.01(0),2.5 [NO_POLY]
YBR160W(s1),YGL019W(s4) <-> YBR160W(s1!1),YGL019W(s4!1)	@0.01(0),2.5 [NO_POLY]
YER013W(s5),YER172C(s6) <-> YER013W(s5!1),YER172C(s6!1)	@0.01(0),2.5 [NO_POLY]
YER031C(s1),YER155C(s3) <-> YER031C(s1!1),YER155C(s3!1)	@0.01(0),2.5 [NO_POLY]
YER155C(s1),YDR379W(s2) <-> YER155C(s1!1),YDR379W(s2!1)	@0.01(0),2.5 [NO_POLY]
YER155C(s2),YDR379W(s2) <-> YER155C(s2!1),YDR379W(s2!1)	@0.01(0),2.5 [NO_POLY]
YER136W(s1),YER031C(s1) <-> YER136W(s1!1),YER031C(s1!1)	@0.01(0),2.5 [NO_POLY]
YER136W(s1),YBR264C(s1) <-> YER136W(s1!1),YBR264C(s1!1)	@0.01(0),2.5 [NO_POLY]
YER133W(s3),YDL047W(s1) <-> YER133W(s3!1),YDL047W(s1!1)	@0.01(0),2.5 [NO_POLY]
YDR477W(s2),YER129W(s1) <-> YDR477W(s2!1),YER129W(s1!1)	@0.01(0),2.5 [NO_POLY]
YBR160W(s1),YER129W(s1) <-> YBR160W(s1!1),YER129W(s1!1)	@0.01(0),2.5 [NO_POLY]
YER114C(s1),YER118C(s1) <-> YER114C(s1!1),YER118C(s1!1)	@0.01(0),2.5 [NO_POLY]
YER114C(s2),YER118C(s1) <-> YER114C(s2!1),YER118C(s1!1)	@0.01(0),2.5 [NO_POLY]
YER114C(s3),YER118C(s1) <-> YER114C(s3!1),YER118C(s1!1)	@0.01(0),2.5 [NO_POLY]
YER114C(s4),YER118C(s1) <-> YER114C(s4!1),YER118C(s1!1)	@0.01(0),2.5 [NO_POLY]
YER114C(s1),YDL117W(s1) <-> YER114C(s1!1),YDL117W(s1!1)	@0.01(0),2.5 [NO_POLY]
YER114C(s2),YDL117W(s1) <-> YER114C(s2!1),YDL117W(s1!1)	@0.01(0),2.5 [NO_POLY]
YER114C(s3),YDL117W(s1) <-> YER114C(s3!1),YDL117W(s1!1)	@0.01(0),2.5 [NO_POLY]
YER114C(s4),YDL117W(s1) <-> YER114C(s4!1),YDL117W(s1!1)	@0.01(0),2.5 [NO_POLY]
YER114C(s3),YAL041W(s1) <-> YER114C(s3!1),YAL041W(s1!1)	@0.01(0),2.5 [NO_POLY]
YER114C(s4),YAL041W(s1) <-> YER114C(s4!1),YAL041W(s1!1)	@0.01(0),2.5 [NO_POLY]
YBR160W(s1),YER111C(s1) <-> YBR160W(s1!1),YER111C(s1!1)	@0.01(0),2.5 [NO_POLY]
YBR160W(s2),YER111C(s1) <-> YBR160W(s2!1),YER111C(s1!1)	@0.01(0),2.5 [NO_POLY]
YBR160W(s3),YER111C(s1) <-> YBR160W(s3!1),YER111C(s1!1)	@0.01(0),2.5 [NO_POLY]
YBR160W(s7),YER111C(s1) <-> YBR160W(s7!1),YER111C(s1!1)	@0.01(0),2.5 [NO_POLY]
YER110C(s2),YBR017C(s1) <-> YER110C(s2!1),YBR017C(s1!1)	@0.01(0),2.5 [NO_POLY]
YER110C(s2),YBR017C(s3) <-> YER110C(s2!1),YBR017C(s3!1)	@0.01(0),2.5 [NO_POLY]
YER068W(s2),YAL021C(s1) <-> YER068W(s2!1),YAL021C(s1!1)	@0.01(0),2.5 [NO_POLY]
YER031C(s1),YBR264C(s1) <-> YER031C(s1!1),YBR264C(s1!1)	@0.01(0),2.5 [NO_POLY]
YDR172W(s1),YEL037C(s1) <-> YDR172W(s1!1),YEL037C(s1!1)	@0.01(0),2.5 [NO_POLY]
YDR247W(s1),YDR507C(s1) <-> YDR247W(s1!1),YDR507C(s1!1)	@0.01(0),2.5 [NO_POLY]
YBR160W(s1),YDR507C(s1) <-> YBR160W(s1!1),YDR507C(s1!1)	@0.01(0),2.5 [NO_POLY]
YBL016W(s1),YDR477W(s2) <-> YBL016W(s1!1),YDR477W(s2!1)	@0.01(0),2.5 [NO_POLY]
YBL016W(s2),YDR477W(s2) <-> YBL016W(s2!1),YDR477W(s2!1)	@0.01(0),2.5 [NO_POLY]
YBL016W(s3),YDR477W(s2) <-> YBL016W(s3!1),YDR477W(s2!1)	@0.01(0),2.5 [NO_POLY]
YBL016W(s4),YDR477W(s2) <-> YBL016W(s4!1),YDR477W(s2!1)	@0.01(0),2.5 [NO_POLY]
YDR172W(s2),YDR385W(s1) <-> YDR172W(s2!1),YDR385W(s1!1)	@0.01(0),2.5 [NO_POLY]
YDR309C(s1),YBR160W(s1) <-> YDR309C(s1!1),YBR160W(s1!1)	@0.01(0),2.5 [NO_POLY]
YDR247W(s1),YBR059C(s1) <-> YDR247W(s1!1),YBR059C(s1!1)	@0.01(0),2.5 [NO_POLY]
YDL134C(s1),YDL188C(s1) <-> YDL134C(s1!1),YDL188C(s1!1)	@0.01(0),2.5 [NO_POLY]
YDL167C(s1),YBR212W(s1) <-> YDL167C(s1!1),YBR212W(s1!1)	@0.01(0),2.5 [NO_POLY]
YBL016W(s2),YDL159W(s2) <-> YBL016W(s2!1),YDL159W(s2!1)	@0.01(0),2.5 [NO_POLY]
YDL155W(s7),YBR160W(s8) <-> YDL155W(s7!1),YBR160W(s8!1)	@0.01(0),2.5 [NO_POLY]
YDL017W(s1),YBR160W(s1) <-> YDL017W(s1!1),YBR160W(s1!1)	@0.01(0),2.5 [NO_POLY]
YBR160W(s1),YBR135W(s1) <-> YBR160W(s1!1),YBR135W(s1!1)	@0.01(0),2.5 [NO_POLY]
%init: 11900*YPR189W(s1)
%init: 1770*YPR178W(s1,s2)
%init: 3320*YPR111W(s1)
%init: 377*YPR080W(s1,s2,s3,s4,s5)
%init: 752*YPR066W(s1)
%init: 1270*YPL256C(s1,s2,s3,s4,s5,s6,s7)
%init: 445000*YPL240C(s1,s2)
%init: 10300*YPL204W(s1,s2,s3,s4,s5,s6)
%init: 1770*YPL151C(s1)
%init: 1950*YPL140C(s1)
%init: 3040*YPL139C(s1)
%init: 6160*YPL031C(s1,s2,s3)
%init: 23800*YOR370C(s1,s2,s3)
%init: 4340*YOR326W(s1,s2,s3,s4,s5,s6)
%init: 2460*YOR185C(s1,s2,s3,s4)
%init: 82700*YOR133W(s1,s2)
%init: 2420*YOR124C(s1,s2)
%init: 2050*YOR101W(s1)
%init: 8760*YOR089C(s1)
%init: 4540*YOR061W(s1,s2,s3,s4)
%init: 7160*YOR039W(s1,s2,s3,s4)
%init: 67600*YOR027W(s1,s2,s3)
%init: 2220*YOL045W(s1)
%init: 7500*YOL016C(s1)
%init: 752*YNR047W(s1)
%init: 1960*YNR032W(s1,s2)
%init: 217*YNR031C(s1)
%init: 172*YNR011C(s1,s2,s3,s4,s5,s6,s7,s8)
%init: 396*YNL307C(s1)
%init: 2850*YNL304W(s1)
%init: 2790*YNL189W(s1,s2)
%init: 2180*YNL180C(s1)
%init: 450*YNL161W(s1,s2,s3)
%init: 6160*YNL154C(s1,s2,s3,s4)
%init: 43300*YNL135C(s1)
%init: 19800*YNL098C(s1,s2,s3,s4)
%init: 3870*YNL090W(s1,s2)
%init: 521*YNL082W(s1,s2)
%init: 49600*YNL016W(s1)
%init: 15500*YMR308C(s1,s2,s3,s4,s5)
%init: 2810*YMR304W(s1)
%init: 10200*YMR291W(s1,s2,s3)
%init: 521*YMR288W(s1)
%init: 3930*YMR276W(s1)
%init: 672*YMR268C(s1,s2,s3)
%init: 52200*YMR235C(s1)
%init: 319*YMR199W(s1,s2,s3,s4,s5,s6,s7,s8)
%init: 132000*YMR186W(s1,s2,s3)
%init: 319*YMR167W(s1,s2)
%init: 6990*YMR139W(s1)
%init: 1310*YMR104C(s1)
%init: 7110*YML057W(s1,s2,s3,s4)
%init: 5530*YML001W(s1)
%init: 736*YLR362W(s1,s2,s3,s4)
%init: 51700*YLR347C(s1,s2,s3,s4,s5)
%init: 319*YLR310C(s1,s2)
%init: 871000*YLR249W(s1,s2,s3,s4)
%init: 1790*YLR248W(s1)
%init: 18600*YLR216C(s1)
%init: 6780*YLR113W(s1)
%init: 28200*YKR094C(s1,s2)
%init: 1250*YKR086W(s1,s2,s3,s4,s5,s6,s7,s8)
%init: 2750*YKR084C(s1,s2,s3)
%init: 9380*YKR014C(s1)
%init: 1310*YKL214C(s1)
%init: 981*YKL168C(s1)
%init: 1590*YKL166C(s1,s2,s3)
%init: 125*YKL139W(s1)
%init: 155*YKL129C(s1,s2,s3,s4,s5,s6)
%init: 2950*YKL126W(s1)
%init: 1510*YKL116C(s1,s2)
%init: 4170*YKL074C(s1,s2)
%init: 13500*YJR132W(s1,s2,s3)
%init: 1420*YJR059W(s1,s2)
%init: 3230*YJR032W(s1,s2)
%init: 1750*YJL201W(s1)
%init: 4320*YJL164C(s1,s2,s3)
%init: 2160*YJL128C(s1)
%init: 112*YJL095W(s1)
%init: 504*YIR009W(s1)
%init: 6490*YIR001C(s1)
%init: 11800*YIL148W(s1,s2)
%init: 3150*YIL128W(s1,s2,s3)
%init: 736*YIL061C(s1,s2,s3)
%init: 7180*YIL035C(s1,s2,s3,s4)
%init: 3850*YHR205W(s1)
%init: 1630*YHR135C(s1,s2,s3,s4,s5)
%init: 1040*YHR102W(s1)
%init: 1480*YHR086W(s1)
%init: 1270*YHR082C(s1)
%init: 1100*YHR061C(s1,s2)
%init: 3230*YHR030C(s1)
%init: 12800*YHL034C(s1,s2,s3,s4)
%init: 2950*YHL030W(s1,s2,s3,s4)
%init: 259*YHL007C(s1)
%init: 1910*YGR250C(s1)
%init: 2930*YGR233C(s1)
%init: 6990*YGR123C(s1)
%init: 3500*YGR092W(s1,s2)
%init: 5480*YGR040W(s1,s2,s3)
%init: 2940*YGL241W(s1)
%init: 23500*YGL238W(s1,s2,s3)
%init: 4300*YGL210W(s1)
%init: 7330*YGL195W(s1,s2,s3,s4,s5)
%init: 937*YGL181W(s1)
%init: 8120*YGL019W(s1,s2,s3,s4)
%init: 1520*YFR014C(s1)
%init: 6770*YFR010W(s1)
%init: 1750*YFL047W(s1)
%init: 1440*YER172C(s1,s2,s3,s4,s5,s6,s7,s8)
%init: 198000*YER165W(s1)
%init: 1230*YER155C(s1,s2,s3)
%init: 2210*YER151C(s1)
%init: 7280*YER136W(s1,s2)
%init: 14600*YER133W(s1,s2,s3)
%init: 752*YER129W(s1)
%init: 2330*YER118C(s1)
%init: 688*YER114C(s1,s2,s3,s4)
%init: 589*YER111C(s1,s2)
%init: 38300*YER110C(s1,s2,s3,s4)
%init: 4280*YER068W(s1,s2)
%init: 17600*YER036C(s1)
%init: 5960*YER031C(s1)
%init: 907*YER013W(s1,s2,s3,s4,s5,s6,s7,s8,s9)
%init: 10900*YEL037C(s1)
%init: 736*YDR507C(s1)
%init: 589*YDR477W(s1,s2)
%init: 78100*YDR385W(s1,s2)
%init: 254*YDR379W(s1,s2)
%init: 1630*YDR364C(s1,s2)
%init: 1130*YDR309C(s1,s2)
%init: 279*YDR283C(s1)
%init: 784*YDR247W(s1)
%init: 78900*YDR172W(s1,s2)
%init: 10200*YDR168W(s1)
%init: 86000*YDR155C(s1,s2,s3)
%init: 1310*YDR139C(s1,s2,s3)
%init: 468*YDL240W(s1)
%init: 4110*YDL188C(s1,s2)
%init: 3570*YDL167C(s1)
%init: 672*YDL159W(s1,s2,s3)
%init: 892*YDL155W(s1,s2,s3,s4,s5,s6,s7,s8,s9)
%init: 5620*YDL134C(s1,s2)
%init: 377*YDL132W(s1,s2)
%init: 8970*YDL122W(s1)
%init: 377*YDL117W(s1)
%init: 3970*YDL047W(s1)
%init: 1600*YDL017W(s1)
%init: 1200*YCL039W(s1)
%init: 1360*YBR264C(s1)
%init: 1500*YBR260C(s1)
%init: 1540*YBR212W(s1)
%init: 6670*YBR160W(s1,s2,s3,s4,s5,s6,s7,s8,s9,s10)
%init: 672*YBR155W(s1,s2)
%init: 8780*YBR135W(s1)
%init: 450*YBR118W(s1,s2,s3)
%init: 3000*YBR059C(s1)
%init: 3040*YBR058C(s1,s2)
%init: 1470*YBR028C(s1)
%init: 2130*YBR017C(s1,s2,s3)
%init: 8480*YBL016W(s1,s2,s3,s4)
%init: 1010*YAL041W(s1)
%init: 2210*YAL029C(s1,s2,s3,s4,s5,s6)
%init: 304*YAL024C(s1)
%init: 2780*YAL021C(s1)
%init: 967*YAL017W(s1)
%init: 16900*YAL016W(s1,s2,s3)
